# Supplementary material for: The Crucial Role of Breeder and Dog Owners Associations in Safeguarding Genetic Heritage of Endangered Balearic Dog Breeds: Gender Preference and Registry Adscription
Source: Animals (Basel). 2024 Feb 16;14(4):639. doi: 10.3390/ani14040639 (PMC10885888; doi:10.3390/ani14040639)
Supplement: Supplementary file 1 [file animals-14-00639-s001.zip › Table S1.xlsx]

## Sheet: Information
Article title	The Crucial Role of Breeder and Dog Owner Associations in Safeguarding Genetic Heritage of Endangered Balearic Dog Breeds: Gender Preference and Registry Adscription
Journal name	Animals
Authors' name	José Manuel Alanzor Puente, Águeda Laura Pons Barro, Antonio González Ariza, Carmen Marín Navas, Juan Vicente Delgado Bermejo and Francisco Javier Navas González
Corresponding author's affiliation	Department of Genetics, Faculty of Veterinary Sciences, University of Córdoba, Spain.
Corresponding author's email	fjng87@hotmail.com
Table S1. Pearson’s product-moment correlations matrix between two sets of variables – a census per registry set comprising total, male and female censuses per breed across registries in the studbook (Foundational Registry, Auxiliary Registry and Definitive Registry) of each breed (BLUE) and an official members set which comprises the number of members that act as owners and/or breeders on each p…

## Sheet: Pearson's Correlations
Variables		Females				Males				Total					Number of
		Fundational Registry Females	Birth Registry Females	Auxiliary Registry Females	Definitive Registry Females	Fundational Registry Males	Birth Registry Males	Auxiliary Registry Males	Definitive Registry Males	Fundational Registry Total	Birth Registry Total	Auxiliary Registry Total	Definitive Registry Total	Total	Number of Owners	Number of Breeders
Females	Fundational Registry	1	0	-0.499516	-0.499516	0.781419	0	-0.499516	-0.499516	0.903653	0	-0.454614	0.532856	0.956804	0.411892	0.807208
	Birth Registry		1	0	0	0	0	0	0	0	0	0	0	0	0	0
	Auxiliary Registry			1	1	0.027708	0	1	1	-0.281172	0	0.501991	0.129763	-0.239594	0.207575	-0.443599
	Risk Priority Number				0	0	0	0	0	0	0	0	0	0	0	0
	Definitive Registry				1	0.027708	0	1	1	-0.281172	0	0.501991	0.129763	-0.239594	0.207575	-0.443599
Males	Fundational Registry Males					1	0	0.027708	0.027708	0.893272	0	-0.0240271	0.899304	0.915983	0.48345	0.83356
	Birth Registry Males						1	0	0	0	0	0	0	0	0	0
	Auxiliary Registry Males							1	1	-0.281172	0	0.501991	0.129763	-0.239594	0.207575	-0.443599
	Risk Priority Number Males								0	0	0	0	0	0	0	0
	Definitive Registry Males								1	-0.281172	0	0.501991	0.129763	-0.239594	0.207575	-0.443599
Total	Fundational Registry Total									1	0	-0.0331036	0.783712	0.931571	0.273158	0.864223
	Birth Registry Total										1	0	0	0	0	0
	Auxiliary Registry Total											1	0.331873	-0.326141	-0.456935	-0.0967292
	Definitive Registry Total												1	0.69103	0.126988	0.76839
	Total													1	0.520168	0.808873
Number of	Number of Owners														1	0.273508
	Number of Breeders															1
